# Supplementary material for: Clinical utility of comprehensive genomic profiling in Japan: Result of PROFILE-F study
Source: PLoS One. 2022 Mar 31;17(3):e0266112. doi: 10.1371/journal.pone.0266112 (PMC8970371; doi:10.1371/journal.pone.0266112)
Supplement: S1 Table — This table contains all patient characteristics and genetic information. (XLSX) [file pone.0266112.s001.xlsx]

## Sheet: Patients
Study ID	Age	Gender	Diagnosis	Type of cancer	Type of test	Specimen Site	Surgical or Biopsy	MSI	TMB	Alterations (+; actionable, -; not actionable)	VUS	Highest C-CAT evidence level	Detectable alteration	No. of Alterations	No. of VUS	Actionable alteration	No. of actionable alterations	TMB≧10	clinical trial options	An alteration suspected of a hereditary tumor	definite diagnosis for hereditary tumor	Line of previous chemotherapy	Receive the treatment corresponding to the gene alteration	Category	Targeted gene aberration	Drug
TMDU0002	64	M	Pancreas cancer	Pancreas cancer	F1	Lung	Surgical	Cannot Be Determined	Cannot Be Determined	PIK3CA H1047R, RAD51 M1fs*8, SMARCA4 E920K, MS Cannot Be Determined, TMB Cannot Be Determined PD-L1 0%,	NBN L4M(VUS), NOTCH2 R1578C(VUS), NTRK3 V21F(VUS) PALB2 E837K(VUS), TIPARP N447D(VUS)	C	Yes	3	5	Yes	2	No	Yes	No		3	Yes	Off-label	PIK3CA H1047R	copanlicib
TMDU0005	65	M	Pancreatic neuroendocrine tumor	Neuroendocrine tumor	F1	Pancreas	Surgical	Stable	3	MSS, TMB(3)	BCORL1 A880V(VUS), BRAF D22N(VUS), EPHB4 R631W(VUS), FANCG V125_L126insV(VUS), FGFR3 G44S(VUS), KEL E582G(VUS), MAP2K2(MEK2) P269L(VUS), MSH3 P63_P64insAAPAAP(VUS), NOTCH3 R1175W(VUS), NTRK1 V715M(VUS), RAD51 R110Q(VUS), RNF43 R519Q(VUS), SPEN P3120del(VUS)	N/A	No	0	13	No	0	No	No	No		3	No		-	-
TMDU0026	74	M	Cancer of unknown primary origin	Cancer of unknown primary origin	F1	Cervical lymph nodes	Biopsy	Stable	14	DNMT3A S714C, FBXW7 L296fs*21, MCL1 amp, MYC amp, NFE2L2 D29N, RAD51 M1fs*8, SOX2 amp, TET2 loss exons 6-11 TP53 H179R, TP53 H193L MSS, TMB(14), PD-L1(TPS)10%	CD274 (PD-L1) amp, CDKN2A/B Y129*, JAK2 M788I, JAK2 amp, MED12 Q27E MSH3 A57_A62del, PDCD1LG2 (PD-L2) amp, PIK3C2B E1600*, PIK3C2G splice site 2193-1G>A, PIK3CA L540I, PIK3CA rearrangement, SETD2 V2483I	D	Yes	10	12	Yes	7	Yes	Yes	No		5	No
TMDU0032	64	F	Breast cancer	Breast cancer	F1	Lung	Surgical	Stable	4	ERBB2 amp, KRAS G12D, PIK3CA Q546R, TP53 splice site920-2_920AGC>TTG, MSS, TMB(4)	ARAF R279H(VUS), CARD11 amp(VUS), CD79B amp(VUS), CDK12 amp(VUS), CHEK2 V399I(VUS), DAXX E457 del(VUS), GATA4 P163S(VUS), HSD3B1 amp(VUS), PALB2 Q460R(VUS), PMS2 amp(VUS), RAC1 amp(VUS), SDHA amp(VUS)	A	Yes	4	12	Yes	4	No	Yes	No		13	No
TMDU0037	74	M	Esophagus cancer	Esophagus cancer	F1	Esophagus	Surgical	Stable	4	TP53 I162F, TP53 Q144*, MS-Stable, TMB 4Muts/mb, PD-L1 0%,	ATRX T661S(VUS), JAK1 N226S(VUS), MLL A53V(VUS), NOTCH1 Q1134R and R2263Q(VUS), NOTCH2 V2139A(VUS), PDCD1LG2 rearrangement(VUS), STK11 F354L(VUS)	D	Yes	2	8	Yes	2	No	Yes	No		3	No
TMDU0044	71	F	Cancer of sublingual salivary gland	Head and Neck cancer	F1	Lung	Surgical	Stable	3	PIK3R1 Q455fs*9, PD-L1 0%, MS-Stable, TMB 3 Muts/Mb	MED12 R1808Q(VUS), NOTCH2 N1156S(VUS), PIK3R1 S660P(VUS)	D	Yes	1	3	Yes	1	No	Yes	No		0	No
TMDU0046	65	M	Olfactory neuroblastoma	Head and Neck cancer	F1	Parotid gland	Surgical	Stable	4	MRE11A loss exons 16-19 MS-Stable, TMB 4 Muts/Mb, PD-L1 0%	CREBBP R1985H(VUS), ERBB2 amplification(VUS), GATA4 P163S(VUS)	E	Yes	1	3	Yes	1	No	Yes	No		1	No
TMDU0061	70	M	Bile duct neuroendocrine tumor	Neuroendocrine tumor	F1	Liver	Surgical	Stable	4	TP53 splice site 919+1G>A, MS-Stable, TMB 4Muts/mb PD-L1 0%	ERBB2 S1050L(VUS), PTCH1 A4G(VUS), SMAD4 G358L(VUS)	D	Yes	1	3	Yes	1	No	No	No		2	No
TMDU0063	58	F	Gastrointestinal neuroendocrine tumor	Neuroendocrine tumor	F1	duodenum	Surgical	Stable	1	BRCA1 BRCA1(NM_007294) rearrangement intron 19, CDKN2A loss, CDKN2B loss, KRAS G12C, MTAP loss exons 2-8 RAD51 M1fs*8, RBM10 K640fs*32 TP53 P278R, MS-Stable, TMB 1Muts/mb, PD-L1 0%	ALK Q167H(VUS), BRCA2 V2109I(VUS), CD22 G831R(VUS), GNA11 A231T(VUS), NOTCH1 D1185N(VUS), NOTCH3 G1347R(VUS), RET A999V(VUS)	C	Yes	8	7	Yes	6	No	Yes	Yes	After genetic counseling, no definitive test is desired	6	Yes	Off-label	BRCA1 rearrangement	olaparib
TMDU0065	65	M	Colorectal cancer	Colorectal cancer	F1	Peritoneum	Surgical	Stable	0	KRAS wildtype (codons 12 & 13), KRAS/NRAS wildtype (codons 12, 13, 59, 61, 117, & 146 in exons2, 3, & 4), APC R232*, CDK8 amplification, CUL4A amplification, DIS3 amplification, FGF10 amplification, FGF14 amplification IRS2 amplification, KEL loss exons 1-3 TP53 E339*, MS-Stable, TMB 0Muts/mb PD-L1 TPS(0%)	BRCA2 amplification(VUS), FLT1 amplification(VUS), FLT3 amplification(VUS), IKBKE G660E(VUS), KEL rearrangement,(VUS), NF1 T1648A(VUS), NOTCH3 R10_R13de(VUS), PTCH1 A4G(VUS), RB1 amplification(VUS)	D	Yes	9	9	Yes	5	No	Yes	No		7	Yes	Investigational	APC R232*	Wnt inhibitor
TMDU0067	69	M	Gastrointestinal neuroendocrine tumor	Neuroendocrine tumor	F1	Liver	Surgical	Stable	1	KRAS wildtype (codons 12 & 13) KRAS/NRAS wildtype (codons 12, 13, 59, 61, 117, & 146 in exons2, 3, & 4) MS-Stable, TMB 1Muts/mb	CEBPA I62V(VUS), HGF D330V(VUS), KEL R292Q(VUS), TSC1 T899S(VUS)	N/A	No	0	4	No	0	No	No	No		0	No
TMDU0070	65	M	Pancreas cancer	Pancreas cancer	F1	Pancreas	Surgical	Stable	5	KRAS G12D, TSC2 loss, MS-Stable, TMB(5),	BRD4 E1326D(VUS), EZH2 S84L(VUS), IRS2 A698_A701del(VUS), JAK3 R799C(VUS), MLL P57R(VUS), MLL2 G1234R(VUS), PALB2 E837K(VUS), RET loss(VUS), ROS1 loss(VUS), SMAD4 C127S(VUS)	D	Yes	2	10	Yes	2	No	Yes	No		2	No
TMDU0071	75	F	Pancreatic neuroendocrine tumor	Neuroendocrine tumor	F1	Liver	Surgical	Stable	1	C11orf30(EMSY)amp, CCND1amp, FGF19amp, FGF3amp, FGF4amp, MSS, TMB(1), PD-L1(0%)	ERBB4 C803S(VUS), SPEN T819I(VUS), TEK I815N(VUS), TSC1 S334L(VUS),	D	Yes	5	4	No	0	No	Yes	No		5	No
TMDU0072	82	F	Uterus cancer	Uterus cancer	F1	Uterus	Surgical	Stable	3	ARID1A G2087R, ARID1A Q505fs*117, KRAS G12D, NOTCH1 SEC16A(NM_014866)-NOTCH1(NM017617)fusion(S3;N21*), PIK3CA E103_P104del, PTEN C136Y, MSS, TMB(3), PD-L1(0%)	ATRX C231F(VUS), CIC N702S(VUS), ERBB3 R1118Q(VUS), FANCA D694N(VUS), JAK3 Q501H(VUS), KEL R292Q(VUS), NOTCH1 E1262K(VUS), PIK3C2B E1169K(VUS), SETD2 R136T(VUS), SPEN R3011Q(VUS), TGFBR2 T132I(VUS)	C	Yes	6	11	Yes	6	No	Yes	No		2	No
TMDU0073	63	M	Esophagus cancer	Esophagus cancer	F1	Esophagogastric junction	Surgical	Stable	3	CDKN2A loss, CDKN2B loss, ERBB2 amp, MTAP loss exons5-8, SMARCA4 S1060fs*46, TP53 loss exons2-9, MSS, TMB(3) F1:PD-L1 Combined Positive Score:(1)	CARD11 A687V(VUS), CTNNA1 Y245H(VUS), IRS2 N28_H29insN(VUS), PBRM1 Y893C(VUS), PPP2R1A rearrangement(VUS), STK11 F354L(VUS)	A	Yes	6	6	Yes	6	No	Yes	No		4	No
TMDU0074	76	F	Small intestinal cancer	Other	F1	Small intestine	Surgical	Stable	5	APC Q1035*, APC S1545*, CDKN2A loss, CDKN2A H66R, CDKN2B loss, FAM123B S267*, FBXW7 R479G, KRAS G12D, MTAP loss, RAD51 M1fs*8, TP53 R248W, MSS, TMB(5), PD-L1 TPS(1)	CARD11 A687V(VUS), CCND1 E280del(VUS), CTNNB1 A149D(VUS), ETV5 rearrangement(VUS), FANCG R127H(VUS), FGF14 L108F(VUS), JUN P64L(VUS), MAP3K13 I523V(VUS), MSH3 T1099M(VUS), SPEN R3011Q(VUS), TGFBR2 loss(VUS), WT1 V73M(VUS)	D	Yes	11	12	Yes	9	No	Yes	No		1	No
TMDU0075	60	F	Breast cancer	Breast cancer	F1	Lymph node	Surgical	Stable	8	ARFRP1 amp, C11orf30(EMSY)amp, CCND1 amp, CTNNA1 PDE4D(NM_006203)-CTNNA1(NM_001903)fusion(P5;C17*), FGF19 amp, FGF3 amp, FGF4 amp, GATA4 loss, LYN amp, MYC amp, NFKB1A amp, NKX2-1 amp, RAD21 amp, TP53 L111P, MSS, TMB(8)	AXIN1 amp(VUS), BCORL1 P1116S(VUS), CCND1 rearrangement(VUS), CREBBP amp(VUS), EED amp(VUS), EMSY rearrangement(VUS), ERCC4 amp(VUS), FANCG amp(VUS), FGF10 rearrangement(VUS), MSH3 P63_P64insAAP(VUS), NBN amp(VUS), PALB2 amp(VUS), SDHA amp(VUS), TSC2 amp(VUS)	D	Yes	14	14	Yes	3	No	Yes	No		6	Yes	Approved	CCND1 amplification	Palbociclib
TMDU0076	66	M	Colorectal cancer	Colorectal cancer	F1	Rectum	Surgical	Stable	4	BRAF V600E, FGF3 A149T, PTEN loss, SMAD4 loss, TP53 R213*, MSS, TMB(4), PD-L1 TPS(0%)	ALK R179H and S737L(VUS), ATM L2361I(VUS), ESR1 G278V and R548H(VUS), FANCA R591Q(VUS), FANCC E417G(VUS), IGF1R P514S(VUS), IRF2 R325Q(VUS), KDM5A Y1338C(VUS), LTK S551W(VUS), MLL2 R3127C(VUS), MST1R A742fs*32(VUS), PTCH1 R665H(VUS), RICTOR I1425V(VUS),	B	Yes	5	15	Yes	3	No	Yes	No		2	No
TMDU0077	41	F	Ovary cancer	Ovary cancer	F1	Ovary	Surgical	Stable	0	ARID1A Y551*, ARID1A Q372fs*28, FLCN H429fs*27, GNAQ R183Q, MLL2 L656fs*274, MLL2 A2355fs*22, PIK3CA H1047R, PTEN K267fs*9 PD-L1 TPS(0%) MSS TNB(0)	CTNNA1 N257S(VUS), DOT1L G1393D(VUS), MLH1 G232R(VUS), RNF43 E170K(VUS)	C	Yes	8	4	Yes	5	No	Yes	No		0	No
TMDU0078	46	F	Hemangiopericytoma	Other	F1	Thyroid	Surgical	Stable	0	RAD51C S81*, MSS, TMB(0), PD-L1 TPS(0%)	BRD4 S579del(VUS), CD22 T793M(VUS), FANCA R1011C(VUS), NBN A11V(VUS), NF1 T1648A(VUS), RNF43 R519Q(VUS), STK11 F354L(VUS), ZNF703 T178A(VUS)	E	Yes	1	8	Yes	1	No	Yes	No		1	No
TMDU0079	55	F	Cervical cancer	Uterus cancer	F1	Uterus	Biopsy	Stable	3	ARID1A E1647*, MSS, TMD(3)	HRAS L163fs*30(VUS), KDM5A D1376V(VUS)	E	Yes	1	2	Yes	1	No	Yes	No		4	Yes	Investigational	ARID1A E1647*	ATR inhibitor
TMDU0081	48	M	Chordoma	Other	F1	Bone	Biopsy	Stable	8	HGF amp, MSS, TMB(8), PD-L1 TPS(0%)	BRCA2 V891D(VUS), BRIP1 R814C(VUS), FAM123B E387_V388insEEE(VUS), FANCG T196I(VUS), GNAQ amp(VUS), PBRM1 K4N(VUS), RAF1 W187R(VUS)	E	Yes	1	7	Yes	1	No	No	No		1	No
TMDU0082	64	M	Pancreas cancer	Pancreas cancer	F1	Peritoneal Fluid		Cannot Be Determined	Cannot Be Determined	KRAS G12D SMAD4 A406T, MS Cannot Be Determined, TMB Cannot Be Determined	BRCA2 E3377D(VUS), FANCA R413C(VUS), FBXW7 P620S(VUS), TSC1 R692Q(VUS)	D	Yes	2	4	Yes	1	No	Yes	No		2	No
TMDU0083	61	F	Breast cancer	Breast cancer	F1	Breast	Biopsy	Stable	Cannot Be Determined	GATA3 M294K, PIK3CA H1047R, SPOP E50K, MSS, TMB Cannot Be Determined PD-L1 TPS(0%)	FGFR3 Q29H(VUS), MLL2 E463K and R4468W(VUS), SYK E542(VUS)	B	Yes	3	4	Yes	1	No	Yes	No		10	No
TMDU0084	43	F	Cervical cancer	Uterus cancer	F1	Vagina	Surgical	Stable	4	CDKN2A p16INK4a H66R, MLL2 Q4169*, MSS, TMB(4) PD-L1 TPS(0%)	AXIN1 L267R(VUS), HSD3B1 R238W(VUS), PARP3 A235_E237del(VUS), PIK3CA R808Q(VUS), POLD1 L291P(VUS)	E	Yes	2	5	Yes	1	No	No	No		8	No
TMDU0085	58	M	Lung cancer	NSCLC	F1	Pleura	Biopsy	Stable	10	CCNE1 amp, + CRKL amp, +, EPHB4 amp, + , ERBB2 amp, + LYN amp, + MYC amp, + PBRM1 splice site 237-1G>T, + RAD21 amp, - TP53 Y205C,+ MSS, TMB(10), PD-L1 TPS(0%)	ASXL1 K523R(VUS), ERBB2 rearrangement(VUS), FGF10 amp(VUS), FGFR4 R59G(VUS), GATA3 V84M(VUS), MAP3K13 E933K(VUS), NBN amp(VUS), NPM1 amp(VUS), PDGFRA R981H(VUS), RAD51C amp(VUS), RB1 R696T(VUS), RICTOR amp(VUS), RNF43 amp(VUS), SDHA amp(VUS), SMARCA4 Q201L(VUS), SPOP amp(VUS), TET2 Q1541R(VUS)	C	Yes	9	17	Yes	8	Yes	Yes	No		6	No
TMDU0086	77	M	Liver cancer	Liver cancer	F1	Liver	Surgical	Stable	4	AR T878A, CDKN1A G23fs*13, MYC amp, TERT promoter-124C>T, TET2 R1572W, + MSS, TMB(4), PD-L1 TPS(0%)	MAP3K1 L78P(VUS), MST1R A327T(VUS), NBN amp(VUS), NOTCH2 A1968V(VUS), NOTCH3 G1347R and R1201C(VUS), NTRK3 V21F(VUS), RAD21 amp(VUS), SF3B1 P646L(VUS),	E	Yes	5	9	Yes	4	No	Yes	No		3	No
TMDU0087	45	F	Adrenal cancer	Other	F1	Adrenal gland	Surgical	Stable	9	ASXL1 G645fs*58, MEN1 Q171*, + MSH2 P622L, + MSH3 K383fs*32, +, MTOR R1616H, + PTEN R233*, + RAD51 M1fs*8, + SOX9 P346fs*37, - TP53 R175H,+ MSS, TMB(9), PD-L1 TPS(0%)	ABL1 R738Q(VUS), APC T2807N(VUS), BRAF S127G(VUS), CCNE1 V352I(VUS), ERBB2 V1253M(VUS), IRF2 R325Q(VUS), KIT A964T(VUS), MAP2K2 P298L(VUS), MKNK1 R447K(VUS), MLL R2696*(VUS), NF1 G1166S(VUS), RAD52 Q220*(VUS), SRC A330V(VUS), TEK W1022L(VUS), TGFBR2 S46R(VUS), TP53 E3D(VUS), WHSC1L1 T419fs*8(VUS),	D	Yes	9	17	Yes	6	No	Yes	Yes	Died before genetic counseling	0	No
TMDU0089	72	M	Pancreas cancer	Pancreas cancer	F1	Skin	Biopsy	Stable	1	ARID1A H2004fs*12 CDK6 amp EPHB4 amp HGF amp KRAS G12D TP53 R213* MSS TMB(1) PD-L1 TPS 未報告	APC A426S(VUS) CDKN2A/B R131fs*9(VUS) EGFR N493D(VUS) FANCC A325T(VUS) KIT T304A(VUS) LTK W707*(VUS) MAF A251T(VUS) NTRK1 P171T(VUS) NTRK3 F603L(VUS)	D	Yes	6	9	Yes	6	No	Yes	No		1	No
TMDU0091	45	M	Adrenal cancer	Other	F1	Adrenal gland	Surgical	Stable	3	CTNNB1 Y30* TP53 R213Q, MSS, TMB(3) PD-L1未報告	EPHB4 E18K(VUS), FLT3 T820N(VUS), KDM5A F22V(VUS), MLL2 R65H(VUS), NTRK3 D499N(VUS), PDGFRB E460K(VUS), RB1 W563R(VUS), TBX3 A562V(VUS)	D	Yes	2	8	Yes	1	No	No	No		1	Other	Investigational	GNAS(G360)	MEK阻害剤
TMDU0093	59	M	Lung cancer	NSCLC	F1	Lung	Biopsy	Stable	4	EGFR exon19deletion(E746_P753>IS), + ABL1 K609del, - CDKN1B CLEC1B(NM_016509)-CDKN1B(NM_004064)fusion(C5; C3*), - CDKN2A loss, + CDKN2B loss, + ERRFI1 S374fs*2, + MYC amplification, + PTEN N184fs*6, + RAD21 amplification, - TP53 C135Y,+ MSS, TMB(4), PD-L1 TPS(0%)	BRIP1 R814C(VUS), IRS2 G1142W(VUS), MSH6 G1072V(VUS), NBN amplification(VUS), NOTCH3 R1761C(VUS), NSD3(WHSC1L1) C286Y(VUS)	D	Yes	10	6	Yes	7	No	Yes	No		7	No
TMDU0094	58	M	Esophagus cancer	Esophagus cancer	F1	Esophagus	Surgical	Stable	6	CARD11 S622del, MLL2 D5055fs*18, MLL2 E1747*, NFE2L2 R34G, not actionable RB1 I679fs*13, TP53 G245V, MSS, TMB(6),	AR Q72R(VUS), BRCA2 I1929V(VUS), ERBB3 R388Q(VUS), MAP3K13 I523V(VUS), MST1R R396*(VUS), PTPRO E145K(VUS), SPEN M1715V(VUS), TSC2 N56S(VUS),	D	Yes	6	8	Yes	2	No	No	No		1	No
TMDU0095	70	F	Ovary cancer	Ovary cancer	F1	Omentum	Surgical	Stable	1	ARID1A R2333fs*40, PIK3CA E726K, PPP2R1A W257C, + , not activating TP53 G266V, TP53 R337L, VHL M1I, MSS, TMB(1), PD-L1 TPS(1%)	APC R2673G(VUS), MSH2 I169V(VUS), NF1 G1219del(VUS), ROS1 A174D(VUS), STK11 F354L(VUS),	C	Yes	6	5	Yes	5	No	Yes	No		3	No
TMDU0096	52	M	Pancreas cancer	Pancreas cancer	F1	Peritoneum	Surgical	Stable	0	CDKN2A loss, CDKN2B loss, KRAS G12R, MLL2 E437D, MTAP loss, TP53 G244S, MSS, TMB(0), PD-L1 TPS(0%)	CDK12 I147M(VUS), MSH3 T967A(VUS),	D	Yes	6	2	Yes	5	No	Yes	No		2	No
TMDU0097	63	M	Lung cancer	SCLC	F1	Lung	Surgical	Stable	9	MLL2 E3090*, RB1 Q639*, TP53 K120fs*45, MSS, TMB(9), PDL1提出せず	BRD4 P255H(VUS), CDK12 A1450S(VUS), CIC N702S(VUS), EED M15I(VUS), EGFR splice site 1298+2T>G,(VUS), MPL *636Wext*14(VUS), MSH3 I655V(VUS), P2RY8 V333L(VUS), SPEN S2306del, STK11 F354L(VUS), TNFAIP3 K715T(VUS)	D	Yes	3	11	Yes	2	No	No	No		1	Yes	Off-label	TMB 9 muts/Mb	Nivolumab
TMDU0099	70	F	Colorectal cancer	Colorectal cancer	F1	Colon	Surgical	Stable	6	KRAS G12D, ARID1A S936fs*71, CTNNB1 splice site 53_241+18del 207, PIK3CA E545K MSS, TMB(6), PD-L1 TPS(0%)	ERG D391N(VUS), GATA6 E486fs*11(VUS), KEL Q476K(VUS), MLL2 P1232L(VUS), NOTCH3 R1175W(VUS), RAD51D V66M(VUS), SMO K575N(VUS)	C	Yes	4	7	Yes	3	No	Yes	No		5	Yes	Investigational	PIK3CA E545K	mTOR inhibitor
TMDU0100	79	F	Cervical cancer	Uterus cancer	F1	Uterus	Biopsy	Stable	8	BRAF(NM_004333)-ULK4(NM_017886)fusion(B7;U33), BRCA1 S153fs*5, ESR1 amp, + KEL amp, MLL2 Q3910_Q3911del, TERC amp, TP53 R273H, MSS, TMB(8), PD-L1 Combined Positive Score(CPS):1	C11ORF30(EMSY) amp(VUS), CCND1 amp(VUS), CD22 P788L(VUS), CHEK1 amp(VUS), DOT1L A740V(VUS), EED amp(VUS), EZH2 amp(VUS), FGF19 amp(VUS), FGF3 amp(VUS), FGF4 amp(VUS), IKBKE G660E(VUS), MITF E207G(VUS), MLL2 A4760V and E2291Q(VUS), MRE11A amp(VUS), PIK3C2G amp(VUS), PTPRO M984I(VUS), SDHA amp(VUS), SMO splice site 1630_1652+20del43(VUS), XRCC2 amp(VUS),	D	Yes	7	19	Yes	4	No	Yes	Yes	BRCA1 c.456_457del(p.Ser153Cysfs*5)	1	Yes	Approved	BRCA1 S153fs*5	1) CBDCA, 2) Olaparib
TMDU0103	75	M	Colorectal cancer	Colorectal cancer	F1	Liver	Surgical	Stable	11	KRAS G12D, NRAS wildtype(codons12, 13,59, 61, 117, 146 in exons 2, 3, 4), APC K1310fs*4, APC V1472fs*35, CDK8 amp, CUL4A amp, +, not actionable DIS3 amp, FGF14 amp, FLT3 amp, + IRS2 amp, + SMARCB1 R377H, + SMO R562Q subclonal, + TP53 G244D, MSS, TMB(11), PD-L1 TPS(0)	APC Q2322R(VUS), ARFRP1 amp(VUS), ASXL1 amp(VUS), AURKA amp(VUS), BCL2L1 amp(VUS), BRCA2 amp(VUS), CBFB K28N(VUS), CDK8 R323*(VUS), FLT1 amp(VUS), GNAS amp(VUS), INPP4B A8E(VUS), MSH2 S81C(VUS), MST1R V320M(VUS), NF1 V961I(VUS), NOTCH3 R10_R13del(VUS), NT5C2 L468V(VUS), RB1 amp(VUS), SRC amp(VUS), TBX3 P48A(VUS), ZNF217 amp(VUS),	D	Yes	11	20	Yes	8	Yes	Yes	No		3	No
TMDU0104	71	M	Cancer of unknown primary origin	Cancer of unknown primary origin	F1	Bone	Surgical	Stable	15	CDKN2A P81L, SMARCA4 G1136fs*4, TP53 H179R, MSS, TMB(15),	AKT2 splice site 640-2A>T(VUS), AXL R791W(VUS), CEBPA I62N(VUS), DIS3 W86R(VUS), EPHA3 N360K(VUS), FLT1 Q233H(VUS), FLT3 T820N(VUS), KMT2A(MLL) P1315L(VUS), NF1 D1644Y(VUS), NOTCH1 D1185N(VUS), NSD3(WHSC1L1) I161V(VUS), STK11 rearrangement(VUS), ZNF217 rearrangement(VUS)	D	Yes	3	13	Yes	3	Yes	No	No		3	No
TMDU0105	84	M	Gastrointestinal neuroendocrine tumor	Neuroendocrine tumor	F1	Colon	Surgical	Stable	1	KRAS G12V, APC L1488fs*25, APC L666fs*8, CHEK2 splice site 1462-1G>A, PIK3R1 V38fs*7, RB1 splice site 265-1G>A, MSS, TMB(1), PD-L1未報告	CBL R829W(VUS), CHEK2 G525E(VUS), MET L1147V(VUS), NTRK3 V21F(VUS),	E	Yes	6	4	Yes	5	No	Yes	No		1	No
TMDU0106	39	F	Thymic carcinoma	Other	F1	Pleura	Surgical	Stable	0	CDKN2A p16INK4a R87fs*33 and p14ARF G103fs*58 , MSS, TMB(0), PD-L1 TPS(1)	EGFR R244W(VUS),	E	Yes	1	1	Yes	1	No	No	No		2	No
TMDU0107	70	F	Lung cancer	NSCLC	F1	Lung	Surgical	Stable	1	EGFR G719D, EGFR E709A, ERBB4 K682N, TP53 R282W MSS, TMB(1), PDL1(TPS)(0%)	BTG2 splice site 143-1G>A(VUS), NOTCH3 R10_13del(VUS), TBX3 A491E(VUS),	A	Yes	4	3	Yes	4	No	Yes	No		12	Yes	Approved	EGFR G719D, EGFR E709A	Afatinib
TMDU0108	81	M	Bladder cancer	Urologic cancer	F1	Bladder	Surgical	Stable	23	ARID1A L1805fs*4, + DNMT3A R882C, + ERBB2 D277Y, + NRAS amp, + PIK3CA E545K, + PTEN L25F, + TERT promoter-146C>T, +, agree TP53 R280K, + MSS, TMB(23), PD-L1 CPS(0)	ALK R179H(VUS), ARID1A I2135N(VUS), CSF1R P455S(VUS), CSF3R A333V(VUS), DOT1L G1506D(VUS), ERBB3 splice site 3129+1_3129+2delGT(VUS), FBXW7 C260Y(VUS), KDR V413A(VUS), LTK R658P(VUS), MSH3 A60_A65del(VUS), NSD3(WHSC1L1) W321S(VUS), PARP2 L369S(VUS), PPARG I167M(VUS), PTEN Q245E and R11K(VUS), RAC1 R163Q(VUS), RAD51B K176E(VUS), SOX9 E293Q(VUS), SYK S291L(VUS), XPO1 L982F(VUS)	C	Yes	8	20	Yes	8	Yes	Yes	No		2	No
TMDU0109	47	M	Tongue cancer	Head and Neck cancer	F1	Tongue	Surgical	Stable	1	EZH2 R213H, MLL2 Q3910_Q3911del, TP53 R213Q, TP53 C135F, MSS, TMB(1), PD-L1 TPS(30%),	ERG A146V(VUS), FANCG P241L(VUS), FGFR3 L164V(VUS), MSH3 L911V(VUS), MSH6 P38L(VUS), TERT promoter-124C>A(VUS),	D	Yes	4	6	Yes	3	No	Yes	No		3	No
TMDU0110	38	F	Trachea adenoid cystic carcinoma	Other	F1	Bronchi	Surgical	Stable	0	SMARCB1 R377H MSS, TMB(0),	CIC N702S(VUS), CTNNB1 M739I(VUS), EPHA3 I362T(VUS), KEL R202Q(VUS), RPTOR S755F(VUS),	N/A	Yes	1	5	Yes	1	No	Yes	No		0	No
TMDU0111	58	F	Breast cancer	Breast cancer	F1	Breast	Surgical	Cannot Be Determined	Cannot Be Determined	TP53 H193R MSI Cannot Be Determined, TMB Cannot Be Determined, PD-L1 TPS 30%	CDK12 amp(VUS), DAXX E457del(VUS), HGF D252G(VUS), SNCAIP P335L(VUS), ZNF703 A148S(VUS),	D	Yes	1	5	Yes	1	No	No	No		6	No
TMDU0113	64	M	Esophagus cancer	Esophagus cancer	F1	Esophagus	Surgical	Stable	14	BRCA1(NM_007294)del exon3-intron17, KDM6A loss, RB1 loss, TP53 E326*, MSS, TMB(14), PDL1 TPS(5),	AURKA S10*(VUS), CALR rearrangement(VUS), CEBPA P237S(VUS), CIC S694C(VUS), EP300 Q540E(VUS), FANCA E1050Q(VUS), FGFR1 rearangement(VUS), GRM3 D334Y(VUS), KEL R292Q(VUS), KMT2A(MLL) R1664Q(VUS), MAF E319K(VUS), MSH2 F42L(VUS), NBN G704E(VUS), NSD3(WHSC1L1) R578K and rearrangement(VUS), PALB2 E105D and Q460R(VUS), PTCH1 G51del(VUS), SDHA amp(VUS), SOX9 A455P(VUS), TMPRSS2 rearrangement(VUS),	B	Yes	4	21	Yes	3	Yes	Yes	No		0	Yes	Off-label	TMB high	Pembrolizumab
TMDU0114	72	F	Cholangiocarcinoma	Biliary cancer	F1	Liver	Surgical	Stable	3	NOTCH2 V2351fs*7, PBRM1 splice site 4289-2A>T, TP53 loss, MSS, TMB(3), PD-L1(0%)	ARAF H121R and R36W(VUS), PBRM1 P407A(VUS), ROS1 V1376A(VUS),	D	Yes	3	3	Yes	3	No	No	No		1	No
TMDU0115	45	F	Breast cancer	Breast cancer	F1	Breast	Surgical	Stable	0	CDKN2A loss, CDKN2B loss, MTAP loss, PIK3CA E545K, TERT promoter -124C>T,+ MSS, TMB(0), PDL1未報告	MAP3K13 I1523V(VUS), NOTCH1 R2263Q(VUS), PTCH1 V1418I(VUS),	B	Yes	5	3	Yes	5	No	Yes	No		0	N.D.
TMDU0116	67	M	Liver cancer	Liver cancer	F1	Liver	Surgical	Stable	5	ARID1A Q372fs*28, CTNNB1 S45F, TERT promoter -124C>T, + TP3 R248W, MSS, TMB(5), PDL1 TPS(0),	DDR2 amp(VUS), GATA3 N58K(VUS), NBN amp(VUS), NOTCH1 A1325T(VUS), RAD21 amp(VUS), RBM10 1362_Q364>K(VUS), SMARCA4 G775S(VUS),	D	Yes	4	7	Yes	4	No	Yes	No		1	No
TMDU0117	72	F	Ovary cancer	Ovary cancer	F1	Colon	Surgical	Stable	14	BRCA2 R2318* CREBBP Q2317fs*79,+, agree TP53 Y220C, MSS, TMB(14), PD-L1 (0%)	CDK8V27D(VUS), DDR1 rearrangement(VUS), DIS3 N146S(VUS), FH Q376K(VUS), INPP4B L296R(VUS), KEL R292Q(VUS), MAP2K2(MEK2) R338Q(VUS), MCL1 L69F(VUS), MTOR S1849R(VUS), NOTCH1 G2186V(VUS), NOTCH2 Q1080E(VUS),	A	Yes	3	11	Yes	3	Yes	Yes	Yes	Do not determined	4	Yes	Approved	BRCA2 R2318*	CDDP
TMDU0123	55	F	Breast cancer	Breast cancer	F1	Breast	Surgical	Stable	9	ERBB2 amp, EED(NM_003797)rearrangement exon10, -, TP53 Q192* TMB(9), MSS	BRCA2 S2213P(VUS), CCNE1 T341M(VUS), CDK12 K354N(VUS), CDK12 S352T(VUS), CDK12 amp(VUS), ERBB2 P1150S(VUS), KDM6A A1222S(VUS), MLH1 V704L(VUS), MLL2 E1171K(VUS), NTRK1 D210G(VUS), P2RY8 P395S(VUS), POLD1 D433E(VUS), ROS1 E94Q(VUS)	A	Yes	3	13	Yes	2	No	Yes	No		4	No
TMDU0125	62	M	Cholangiocarcinoma	Biliary cancer	F1	Pancreas	Surgical	Stable	9	TP53 R123* MSS, TMB(9), PD-L1未報告	ERRFI1 S91T(VUS), FLCN P74L(VUS), IGF1R E1027K(VUS), POLE V2007M(VUS), RAD52 R55H(VUS), RNF43 L353_E541>Q(VUS), SMAD2 P6A(VUS), SMARCB1 G302_G305del(VUS), TSC1 I779M(VUS),	D	Yes	1	9	Yes	1	No	No	No		1	No
TMDU0126	57	F	Breast cancer	Breast cancer	F1	Breast	Surgical	Stable	9	ERBB2 amp, CCND1 amp, CDK12(NM_015083) duplication intron3 - intron8, FGF19 amp, FGF3 amp, FGF4 amp, FGFR1 amp, NSD3(WHSC1L1) amp, QKI (NM_006775)rearrangement intron1, TP53 Q192*, ZNF703 amp TMB(9), MSS, PD-L1未報告	ARID1A A349_S350insAAAAA, CARD11 P554R, CDK12 S534F, FGFR4 I197T, FLCN V384I, PBRM1 E1310K, RET rearrangement, ROS1 H2310R, TSC1 Q654E	A	Yes	11	9	Yes	4	No	Yes	No		7	No
TMDU0127	75	F	Gallbladder cancer	Biliary cancer	F1	Lung	Surgical	Stable	9	MCL1amp, MYCamp, RB1 splice site 2212-84_2242del115, RBM10 Q558fs*146, STK11 L282fs*6, TP53 V216L, MSS, TMB(9), PD-L1未報告	BCOR S1064L(VUS), CUL3 P738A(VUS), HGF N418Y(VUS), KEAP1 R320W(VUS), KIT R248_E249>KK(VUS), MYCL1 G87E(VUS), RAD51C M136L(VUS), SDHA S214R(VUS), TSC2 A678T(VUS),	D	Yes	6	9	Yes	4	No	Yes	Yes	Disagreed to know suspected hereditary tumors	2	No
TMDU0128	72	F	Pancreas cancer	Pancreas cancer	F1	Pancreas	Biopsy	Stable	1	ATM R2993*, CDKN2A V82fs*38, KRAS G12V MSS, TMB(1), PD-L1(0%)	AR R775H(VUS), CEBPA P237S(VUS), CHEK1 amp(VUS), ERCC4 S597T(VUS), FANCG amp(VUS), MSH2 I169V(VUS), STK11 F354L(VUS)	D	Yes	3	7	Yes	3	No	Yes	No		3	Yes	Approved	ATM R2993*	FOLFOX
TMDU0129	75	F	Colorectal cancer	Colorectal cancer	F1	Colon	Surgical	Stable	3	KRAS G12V, + KRAS/NRAS wildtype (codons 12, 13, 59, 61, 117, & 146 in exons2, 3, & 4), APC R1450*, + APC R876*, + ERBB2 amp, + KDM6A E946*, PIK3CA M1043V,+ TP53 R213L,+ MSS, TMB(3), PD-L1未報告	BRCA2 S196I(VUS), BRD4 V1157A(VUS), DCK12 amp(VUS), CREBBP M2408V(VUS), FLCN K529R(VUS), GATA3 amp(VUS), HSD3B1 R238W(VUS), IKBKE G660E(VUS), IRS2 P872L(VUS), MLL2 P565S(VUS), MPL M1I(VUS), NOTCH3 A1450T(VUS), NTRK3 P313T(VUS), RARA amp(VUS), RBM10 Y914H(VUS), TGFBR2 T206M(VUS), VEGFA S186Y(VUS),	C	Yes	7	17	Yes	6	No	Yes	No		4	No
TMDU0132	47	M	Esophagus cancer	Esophagus cancer	F1	Esophagus	Surgical	Stable	5	CCND1 amp, CDKN2A loss, CDKN2B loss, FGF19 amp, FGF3 amp, FGF4 amp, MTAP loss, PIK3CA E542K TP53 C176S MSS, TMB(5) PDL1未報告	AR S335I(VUS), BCL6 A517I, BCL6 amp, CHEK2 S505T(VUS), FGF12 amp(VUS), JAK3 R799C(VUS), KEL R281Q(VUS), KLHL6 amp(VUS), LTK R606Q(VUS), MAP3K13 amp(VUS), MSH3 A57_A62del(VUS), NOTCH3 G1347R(VUS), PIK3CA amp(VUS), PTPRO G392W(VUS), SOX2 amp (VUS), TIPARP amp(VUS), U2AF G217S(VUS)	C	Yes	9	17	Yes	5	No	Yes	No		3	No
TMDU0135	58	M	Pancreas cancer	Pancreas cancer	F1	Pancreas	Surgical	Stable	3	KRAS G12V, PIK3CA R93Q, PIK3CA H1047R RNF43 R132*, MSS, TMB(3),	CDK12 P697S(VUS), ERG R287C(VUS), RAF D486N(VUS), TGFBR R528G(VUS)	C	Yes	4	4	Yes	4	No	Yes	No		2	No
TMDU0137	72	F	Pancreas cancer	Pancreas cancer	F1	Pancreas	Biopsy	Stable	4	KRAS G12D, MRE11A splice site659+1G>A, SMAD4 R361H, MSS, TMB(4), PD-L1未報告	ALOX12B C337G(VUS), BRAF D576Y(VUS), FANCC R245W(VUS), KMT2A(MLL) L2331V(VUS), MLL2 P2349L(VUS)	D	Yes	3	5	Yes	2	No	Yes	No		2	No
TMDU0140	71	M	Gastrointestinal neuroendocrine tumor	Neuroendocrine tumor	F1	Rectum	Surgical	Stable	1	ABL1 P662L, -, RAD51 M1fs*8 MSS, TMB(1), PD-L1未報告	LTK R658P(VUS), NF1 T1648A(VUS), NOTCH3 A1450T(VUS), SGK1 I398V(VUS),	E	Yes	2	4	Yes	0	No	No	No		3	No
TMDU0141	55	M	Cholangiocarcinoma	Biliary cancer	F1	Liver	Surgical	Stable	3	KRAS G12D, RAD51 R83fs*6 MSS, TMB(3),	BRAF I326V(VUS), BRD4 L156F(VUS), MSH3 P63_P64insAAPAAP(VUS), NOTCH3 A1450T(VUS), PDGFRB P1082A(VUS), WHSC1(MMSET) K361Q(VUS)	D	Yes	2	7	Yes	2	No	Yes	No		2	No
TMDU0143	52	F	Colorectal cancer	Colorectal cancer	F1	Colon	Surgical	Stable	3	ARID1A Y1319*, TP53 G266E, TP53 E11Q, VEGFA amp, MSS, TMB(3),	AXIN1 P693A(VUS), BRCA2 amp(VUS), CDK8 amp(VUS), CTNNA1 N257S(VUS), DIS3 amp(VUS), FGFR1 rearrangement(VUS), FLT1 amp(VUS), FLT3 amp(VUS), PIK3C2B E375(VUS), PTPRO S1177F(VUS), RB1 amp(VUS)	D	Yes	4	11	Yes	4	No	Yes	No		2	No
TMDU0144	30	F	Pancreatic neuroendocrine tumor	Neuroendocrine tumor	F1	Pancreas	Surgical	Stable	0	KMT2A(MLL) MLL-PHC2 fusion MSS, TMB(0), PD-L1 TPS(0)	GATA3 S147N(VUS), MST1R R455H(VUS), SETD2 E972K(VUS), SMO K575M(VUS)	N/A	Yes	1	4	Yes	1	No	Yes	No		2	No
TMDU0145	50	F	Gastrointestinal neuroendocrine tumor	Neuroendocrine tumor	F1	Rectum	Surgical	Stable	0	MSS, TMB(0), PD-L1 TPS(0)	APC P2649L(VUS), ATM L581V(VUS), FANCC A325T(VUS), MST1R V670G(VUS), PTPRO S1177F(VUS), RAD51D V66M(VUS)	N/A	No	0	6	No	0	No	No	No		2	No
TMDU0146	63	M	Tongue cancer	Head and Neck cancer	F1	Lymph node	Surgical	Stable	6	CDKN2A M53fs*67, ERBB2 Q1206*, PIK3CA Q75E, TERT promoter -124C>T, + TP53 H193L. MSS, TMB(6), PD-L1(TPS)70%	ALK S737L(VUS), CASP8 R71G and Y341C(VUS), ERCC4 R8Q(VUS), MAP3K1 Y1258C(VUS), SRC H25Y(VUS),	C	Yes	5	6	Yes	5	No	Yes	No		2	Yes	Approved	PD-L1 TPS70%	Nivolumab
TMDU0147	62	M	Stomach cancer	Stomach cancer	F1	Stomach	Surgical	Stable	5	CCND1 amp, CDK6 amp, CRKL R282H, -, agree FGF19 amp, FGF3 amp, FGF4 amp, TP53 P142fs*6, MSS, TMB(5), PD-L1 TPS(1)	CCNE1 G400C and L389F(VUS), MTOR E242G(VUS), NOTCH3 R1175W(VUS), SGK1 I105L(VUS)	D	Yes	7	5	Yes	2	No	Yes	No		3	No
TMDU0148	52	F	Gastrointestinal neuroendocrine tumor	Neuroendocrine tumor	F1	Liver	Surgical	Stable	0	MSS, TMB(0), PD-L1 TPS(0)	DIS3 G219V(VUS), ERBB2 S1050L(VUS), MLL2 S2215T(VUS) , MSH6 G355S(VUS), NFE2L2 L371P(VUS), PARP3 A235_E237del and R47H(VUS), SPEN P876A(VUS)	N/A	No	0	8	No	0	No	No	No		4	No
TMDU0149	71	M	Thymus neuroendocrine tumor	Neuroendocrine tumor	F1	Thymus	Surgical	Stable	0	MSS, TMB(0), PD-L1 TPS(0)	CARD11 R912Q(VUS), EPHA3 H131N(VUS), FLT3 T820N(VUS)、 LTK S551W(VUS), MEF2B K89R(VUS), MET V919I(VUS), NOTCH3 A1450T(VUS), PAX5 R11W(VUS), PDCD1LG2(PD-L2) Q13R(VUS), RICTOR L1537R(VUS), RNF43 R437W and R519Q(VUS)	N/A	No	0	12	No	0	No	No	No		1	No
TMDU0150	57	M	Renal carcinoma	Urologic cancer	F1	Lymph node	Surgical	Stable	3	PBRM1 R522L, TP53 G262V MSS, TMB(3)	CBL S844R(VUS), CIC N1347S(VUS), DAXX D477E(VUS), KIT M618I(VUS), LTK P745S and R603K(VUS), MLL2 H37Y(VUS), MSH2 T321A(VUS), PARP2 I331T(VUS), RAD51B A213S(VUS)	D	Yes	2	10	Yes	2	No	Yes	No		3	No
TMDU0151	61	F	Leiomyosarcoma	Sarcoma	F1Heme	Soft Tissue	Surgical	Stable	2	ATRX E1511*, AURKBamp, C17orf39amp, LRP1Bdel exon50, MAFamp, +, agree RB1 loss exons12-17, TP53 E11Q, loss MSS, TMB(2),	ASMTL I292S(VUS), BTK E277G(VUS), CTNNA1 N257S(VUS), ECT2L I194T(VUS), ELP2amp(VUS), FBXO31amp(VUS), FGF10amp(VUS), FLCNamp(VUS), IL7Ramp(VUS), IRF8amp(VUS), LRRK2 I453V(VUS), MAP2K4amp(VUS), MIB1amp(VUS), MKI67 A1884T(VUS), PLCG2amp(VUS), RB1rearrangement(VUS), RICTORamp(VUS), SOCS3 F136L(VUS), WDR90 A1638V(VUS), ANF24amp(VUS),	D	Yes	7	20	Yes	4	No	Yes	No		1	No
TMDU0152	53	F	Breast cancer	Breast cancer	F1	Breast	Surgical	Stable	5	BRCA2 K586fs*27, GATA3 M443fs*33, PTEN A126T, MSS, TMB(5),	BRCA1 L52F and R252C(VUS), CBL H42_L43insHH(VUS), CEBPA A113G(VUS), CIC G1600V(VUS), GATA6 L79R(VUS), KDM5A W1597C(VUS), KIT T304A(VUS), LTK W707*(VUS), NOTCH2 M2099V(VUS), NTRK1 G89S(VUS), PTCH1 E44G(VUS), QKI E9V(VUS), TSC1 T899S(VUS)	A	Yes	3	13	Yes	2	No	Yes	Yes	Has not yet received genetic counseling	7	N.D.
TMDU0153	75	F	Occult primary cancer	Cancer of unknown primary origin	F1	Lymph node	Biopsy	Stable	3	ARID1A Q2176*, CCND1amp, FGF19amp, FGF3amp, FGF4amp, MAP2K1(MEK1) Q56P, TP53 R156H, TP53 C176R, MSS, TMB(3), PD-L1未報告	BCL1 R109H(VUS), DNMT3A P233S(VUS), GATA3 A396T(VUS), KDM5C R1435H(VUS), KIT I538V(VUS), NOTCH2 R1786Q(VUS), POLE K1550R(VUS), RAD51B A213S(VUS), SMO R562W(VUS),	D	Yes	8	9	Yes	4	No	Yes	No		3	N.D.
TMDU0154	52	F	Tongue cancer	Head and Neck cancer	F1	Lymph node	Surgical	Stable	5	CCND1amp, CDKN2A A30fs*, EGFRamp, FGF19amp, FGF3amp, FGF4amp, FGFR3 V677I, TERTpromoter -124C>T, + TP53 Q52*, MSS, TMB(5), PD-L1 TPS(0)	EGFRrearrangement(VUS), ESR1 V392I(VUS), FAM123B Q979R(VUS), INPP4B L45F(VUS), MSH3 A57_A62del(VUS), NF1 T232A(VUS), NOTCH3 A1450T(VUS), PRDM1 E632K(VUS), PTPRO G856R(VUS), RAD51D V66M(VUS), ROS1 T326R(VUS),	D	Yes	9	11	Yes	5	No	Yes	No		2	No
TMDU0156	65	F	Breast cancer	Breast cancer	F1	Breast	Surgical	Stable	1	CDKN2A loss, + FBXW7(NM_033632)del exon2-intron2, + NOTCH3 RASAL3(NM_022904)-NOTCH3(NM_000435)fusion(R16;N25), PTEN loss, TP53 R175H, MSS, TMB(1), PDL1 IC Score(0%), TC Score(0%)	ABL1 R738W(VUS), C11ORF30(EMSY)rearrangement, CSF1R I97S(VUS), IKBKE R49L(VUS), MPL *636Wext*14(VUS), POLD1 D866N(VUS), TSC2 S1365L(VUS),	D	Yes	5	7	Yes	5	No	Yes	No		3	N.D.
TMDU0157	38	F	Bile duct neuroendocrine tumor	Neuroendocrine tumor	F1	Liver	Surgical	Stable	1	MSS, TMB(1), PD-L1 TPS(0)	BRCA1 I966F(VUS), CTNNB1 M739I(VUS), DAXX E13G(VUS), FANCA I525V(VUS), MSH3 A54_A62del(VUS), MTOR A1134V(VUS), ROS1 E1605Q(VUS), TSC2 R1159W(VUS), VEGFA S186Y(VUS)	N/A	No	0	9	No	0	No	No	No		2	No
TMDU0158	70	M	Prostate cancer	Urologic cancer	F1	Prostate	Biopsy	Stable	0	MYCamp, RAD21amp, MSS, TMB(0), PD-L1未報告	AXL R601*(VUS), MLL2 A2925V(VUS), NOTCH2 C2328R(VUS), RAD51D V66M(VUS), SOX9 D210N(VUS), SPEN A2800V and R2796G(VUS)	E	Yes	2	7	Yes	1	No	Yes	No		5	No
TMDU0159	78	M	Esophagus cancer	Esophagus cancer	F1(胃手術)	Stomach	Surgical	Stable	3	AKT3 amp, + BRD4 P978_P980del, -, agree CCND1amp, CDH1 splice site 2240-2A>T, CDKN2Aloss, + CDKN2Bloss, + DIS3amp, FANCA N569fs*30, + FGF12amp, FGF19amp, FGF3amp, FGF4amp, KDRamp, + KITamp, + MSH3 M1fs*84, + PDGFRAamp, + PIK3CAamp, + SOX2amp, + SPOP E50K, TP53V 173L, + TP53 E11Q, + MSS, TMB(3), PD-L1未報告	APC A426S(VUS), ASXL1 K9del(VUS), BCL6amp(VUS), CARD11amp(VUS), CDC73amp(VUS), FHamp(VUS), KLHL6amp(VUS), MAP3K13amp(VUS), MKNK1 R447K(VUS), MPL T578I(VUS), NBN T76S(VUS), PARP3 A235_E237del(VUS), RNF43 R519Q(VUS), TEK Q709E(VUS)	D	Yes	21	14	Yes	12	No	Yes	No		2	No
TMDU0160	63	F	Peripheral schwannoma	Other	F1Heme	Soft Tissue	Biopsy	Stable	9	NF2 Q410fs*16, + PTEN splice site1027-297-1027-1del297, + APC K2248*, + CDKN2A/B loss, + JAK1 P430fs*2, -, agree MSH6 N1307fs*9 TGFBR2 D446N, -, agree TP53 R175H MSS TMB(9) intermediate	C170RF39 S134N(VUS), CARD11 R932W(VUS), CPS1 R1004C(VUS), DOT1L G1452_A1458del(VUS), GPR124 R652H(VUS), IKBKE G660E(VUS), MAP3K1 L78P(VUS), MAP3K6 R241Q(VUS), MAP3K7 G04D(VUS), MLL2 P4192L(VUS), PCLO G2472*(VUS), SMC3 R758H(VUS), SPEN T1910I(VUS), STAG2 D1036A(VUS), TGFBR2 V33M(VUS), WDR90 A705P and A834V(VUS)	D	Yes	9	17	Yes	6	No	Yes	No		1	Yes	Approved	TMB 9 muts/mb, MSH6 N1307fs*9	Pembrolizumab
TMDU0161	83	F	Colorectal cancer	Colorectal cancer	F1	Colon	Surgical	Stable	4	KRAS G12D, SOX9 P367fs*16, TP53 R175H, MSS, TMB(4), PD-L1 TPS(0)	C110RF30(EMSY) E1209fs*18(VUS), CREBBP A805E(VUS), ERCC4 R670Q(VUS), PDCD1(PD-1) A202_203insGA(VUS), PTCH1 V1418I(VUS), ROS1 W133R(VUS), TGFBR2 S46R(VUS)	D	Yes	3	7	Yes	2	No	Yes	No		10	No
TMDU0163	38	M	Carcinoma of submandibular gland	Head and Neck cancer	F1	Submandibular gland	Surgical	Stable	9	PTEN loss exons 4-9, + RICTOR amp equivocal, + CDKN2A/B loss, + FGF10 amp equivocal, -, actionable FGF14 A236V, MTAP loss exons2-8, + TP53 loss exon2-9, + MSS, TMB(9), PD-L1 TPS(0%)	BRAF L99(VUS), BRD4 P978_P980del(VUS), CALR amp(VUS), DOT1L A573T(VUS), EPHB4 E18K(VUS), FGF10 N51D(VUS), IRF4 G135(VUS), KEL R292Q(VUS), LTK R669Q(VUS), NT5C2 R521W(VUS), PDCD1LG2(PD-L2) splice site 632-1G>C(VUS)	D	Yes	8	11	Yes	6	No	Yes	Yes	Died before genetic counseling	1	No
TMDU0164	74	M	Esophagus cancer	Esophagus cancer	F1	Esophagus	Surgical	Stable	3	NF1 del exons 4-55, + SOX2 amp equivocal, + EPHB1 R222Q, -, agree PARK2 G179fs*9, + RB1 loss exons3-27, + TP53 F113C,+ MSS, TMB(3), PD-L1 TPS(80%)	ALK S737L(VUS), ATM R2691C(VUS), BCL6 amp(VUS), FANCA H305Y(VUS), FANCG A372V(VUS), FGF23 *252Yext*33(VUS), KLHL6 amp(VUS), MAP3K13 amp(VUS), NOTCH1 G237D(VUS),	D	Yes	6	9	Yes	5	No	Yes	No		3	No
TMDU0165	55	F	Nasal cavity cancer	Head and Neck cancer	F1	Paranasal sinus	Surgical	Stable	9	CTNNB1 S37C, PIK3CA E545K, MSS, TMB(9), PD-L1 CPS(0%)	AR A403V(VUS), BRCA1 S889C(VUS), GNAQ E212Q(VUS), KMT2A(MLL) E3799G(VUS), MSH6 L747V(VUS), NOTCH3 A2190V(VUS), NTRK3 A96T(VUS), POLE K1766del(VUS), ROS1 L510(VUS), TET2 Q599R(VUS)	C	Yes	2	10	Yes	2	No	Yes	No		2	No
TMDU0167	66	F	Uterine cancer	Uterus cancer	F1	Uterus	Surgical	Stable	3	C11orf30(EMSY)amp, PIK3CA E453K, MSS, TMB(3), PDL1 TPS(0%)	APC T1292M(VUS), ATM Y2437D(VUS), BRCA1 S1217P(VUS), CD22 T793M(VUS), EP3000 G322A and V456I(VUS), LTK S183F and W707*(VUS)	C	Yes	2	8	Yes	1	No	Yes	Yes	BRCA1 c.3649 T>C (VUS)	2	No
TMDU0168	68	M	Cholangiocarcinoma	Biliary cancer	F1	Bile duct	Surgical	Stable	4	CDKN2A/B-p14ARF truncation intron1, -, agree TP53 R306*, MSS, TMB(4), PD-L1 TPS(0%)	FANCA R1011C(VUS), FUBP1 T601A(VUS), MITF R393Q(VUS), MSH2 G40S(VUS), MSH3 A57_A62del(VUS), NF1 D2576N(VUS), POLE T1196M(VUS)	D	Yes	2	7	Yes	1	No	Yes	No		2	No
TMDU0171	50	M	Peritoneal mesothelioma	Other	F1HEME	Peritoneum	Surgical	Cannot Be Determined	Cannot Be Determined	BAP1 rearrangement intron7, + SF3B1 Y623C,+ MS-cannot be determined, TMB-cannot be determined	FGFR3 A20V(VUS), MKI67 A1433T(VUS), PTCH1 E44G and S827G(VUS), RNF43 R519Q(VUS)	E	Yes	2	5	Yes	2	No	No	No		1	No
TMDU0173	43	F	Ovarian cancer	Ovary cancer	F1	Omentum	Biopsy	Stable	5	Homologous Recombination Deficient(HRD+) loss of heterozygousty(LOH)score≧16％, BRAF G30D, + PIK3CA amp equivocal, + SOX2 amp equivocal, + TP53 G245V, + PRKCI amp equivocal, + RAD21 amp, - TERC amp equivocal, - MSS, TMB(5), PDL1結果まち	CUL3 V178A(VUS), FGF6 S143N(VUS), FGFR4 V406L and splice site 1057+1G>C(VUS), GATA4 A138E(VUS), INPP4B K205N(VUS), KLHL6 amp(VUS), MLH1 M524I(VUS), NOTCH2 T891L(VUS), PALB2 Q460R(VUS), POLD1 D893G(VUS)	D	Yes	7	11	Yes	5	No	Yes	No		5	No
TMDU0176	28	M	Stomach cancer	Stomach cancer	F1	Stomach	Surgical	Cannot Be Determined	Cannot Be Determined	CCNE1amp, + CDH1 Q23*, - TP53 W146*, + MS Cannot Be Determined, TMB Cannot Be Determined	BCL6 T48M(VUS), NOTCH3 A1450T(VUS), NTRK3 T149M(VUS)	D	Yes	3	3	Yes	2	No	No	Yes	Died before genetic counseling	4	No
TMDU0177	18	F	Ewing's sarcoma	Sarcoma	F1Heme	Mediastinum	Biopsy	Stable	2	EWSR１-FLI1 fusion(type2), + CDKN2A/B-p16INK4a R80* and p14ARF P94L, + SMARCA4-R1243W, + MSS, TMB-Low(2)	CDH1 D644N(VUS), KDM6A A17_F18insAAAA(VUS), KMT2C(MLL3) G4186D(VUS), MKI67 K1422E(VUS), NUP93 K633Q and R662K(VUS), STK11 F354L(VUS), WHSC1(MMSET) A585T(VUS)	E	Yes	4	8	Yes	3	No	Yes	No		4	No
TMDU0178	9	M	Nephroblastoma	Other	F1Heme	Kidney	Surgical	Stable	2	NOD1 P703H, - MSS, TMB(2),	ALK S737L(VUS), ATM K2749I(VUS), FLYWCH1 A530V(VUS), MYO18A M785fs*12(VUS), NCOR2 T2256M(VUS), TXC1 A84T(VUS),	N/A	Yes	1	6	No	0	No	No	No		4	Yes	Investigational	ATM K2749I(VUS)	Oraparib
TMDU0179	3	F	Neuroblastoma	Other	F1Heme	Bone marrow	Biopsy	Stable	5	ALK F1174L, + MYCN amp, + RAD51 M1fs*8, - MSL2-TBL1XR1 fusion,- MSS, TMB(5),	BRIP1 S31P(VUS), CIC N1347S(VUS), FRS2 E264G(VUS), GPR124 L752V(VUS), KMT2C(MLL3) L804V(VUS), NCOR2 P1211L(VUS),	E	Yes	4	6	Yes	2	No	Yes	No		5	No
TMDU0180	50	F	Ovary cancer	Ovary cancer	F1	Peritoneum	Surgical	Stable	4	Homologous Recombination Deficient(HRD+) loss of heterozygousty(LOH)score≧16％, TP53 R273H,+ MSS, TMB(4)	CUL3 T104M(VUS), EGFR V659L(VUS), JAK3 R870Q(VUS), MLL2 G4176R(VUS), NBN A422G(VUS),	B	Yes	1	5	Yes	1	No	Yes	No		3	No
TMDU0181	43	F	Breast cancer	Breast cancer	F1	Breast	Surgical	Stable	0	CCND1 amp, + CDK4 amp, + FGFR1 amp, + AKT2 amp equivocal, + MDM2 amp, + C11orf30(EMSY) amp, - ESR1 amp, + FGF19 amp, - FGF3 amp, - FGF4 amp, - GATA3 G335fs*18, - NSD3(WHSC1L1) amp, - TET2 R1366H subclonal, + ZNF703 amp - MSS, TMB(0)	CEBPA amp(VUS), CUL4A amp(VUS), EPHB1 R390H(VUS), FGF14 amp(VUS), IRS2 amp(VUS), MLL2 S2215T'VUS), MYC loss(VUS), RAD51D amp(VUS), RICTOR L1537R(VUS), SGK1 amp(VUS), TNFAIP3 amp(VUS),	D	Yes	14	11	Yes	7	No	Yes	No		6	Yes	Investigational	FGFR1 amplification	Combination of TAS-117 and TAS120
TMDU0182	6	M	Rhabdomyosarcoma	Sarcoma	F1Heme	Iliac crest	Biopsy	Stable	2	CCNE1 amp, + FBXO11 rearrangement intron6, - TP53 R273C, + MSS, TMB(2)	ALK L1404V(VUS), CDKN2C amp(VUS), ECT2L splice site 2028+1_2028+18>TTTA(VUS), MAP3K7 amp(VUS), MLL2 V2411M(VUS)	D	Yes	3	5	Yes	2	No	No	Yes	Has not yet received genetic counseling	4	No
TMDU0184	52	F	Breast cancer	Breast cancer	F1	Breast	Surgical	Stable	1	KDRamp, + KITamp, + PDGFRAamp, + PTEN loss, + ROS1amp, + TP53 R273H, + MSS, TMB(1), PD-L1未報告	CDK12 P697S(VUS), NSD3(WHSC1L1) E573Q and K598N(VUS), PDK1amp(VUS), PRDM1amp(VUS), RAD51D D240N(VUS)	D	Yes	6	6	Yes	6	No	Yes	No		0	No
TMDU0185	55	M	Paget's Disease out of the breast	Other	F1	Skin	Biopsy	Cannot Be Determined	9	CASP8 G20fs*18, + CD22 E266K, - CDKN2A loss, + DAXX L100fs*11, - ERBB2amp(copy number 107), + MTAP loss, + TP53 E285K, + VEGFAamp, + MS Cannot Be Determined, TMB(9)	ALK L1325fs*46(VUS), AR S176R(VUS), ARAF E578D(VUS), BRCA2 E1511K(VUS), CARD11 G757V(VUS), FGF3 R135Q(VUS), FGFR3 P401T(VUS), IRS2 E734G(VUS), TNFAIP3 V115I(VUS),	C	Yes	8	9	Yes	6	No	Yes	No		1	Yes	Investigational	ERBB2 amplification	Combination of Pertuzumab and Trastuzumab
TMDU0187	80	M	Paget's Disease out of the breast	Other	F1	Skin	Biopsy	Stable	5	ATM R2443Q, + C11orf30(EMSY) R1111C, - CDKN2A loss, + CDKN2B loss, + MTAP loss, + PIK3CA E453K, + MSS, TMB(5), PD-L1 TPS(0)	APC Q349E(VUS), ARID1A N957S(VUS), CUL3 E615K(VUS), FGFR1 W155*(VUS), IKBKE G660E(VUS), INPP4B R348T(VUS), MAP3K1 L78PandT103I(VUS), MLL2 R4964H(VUS), PMS2 H479Q(VUS), PRKCI loss(VUS), RNF43 R609W(VUS),	C	Yes	6	12	Yes	5	No	Yes	No		0	N.D.
TMDU0188	53	M	Gastrointestinal neuroendocrine tumor	Neuroendocrine tumor	F1	Liver	Biopsy	Stable	3	CTNNB1 S45F, + MAP3K1 P215fs*5, - TP53 R273H, + MSS, TMB(3), PD-L1未報告	ATR G1539S(VUS), CUL3 K521N(VUS), MLL2 T698_P706del(VUS), NOTCH3 R10_R13del(VUS), PIK3C2G P618S(VUS), RAD51 V66M(VUS)	D	Yes	3	6	Yes	2	No	Yes	No		3	N.D.
TMDU0189	20	M	Osteosarcoma	Sarcoma	F1Heme	Lung	Surgical	Stable	4	NF2 rearrange exon6, + FLT1 W1260L, + RAD51 M1fs*8, - MSS, TMB(4),	CUX1 R428C(VUS), ERBB3 G1221R(VUS), IKZF1 G284E(VUS), KIT N250K and Y545H(VUS), MAP2K4amp(VUS), MSH6 K1358fs*2(VUS), NCOR2 P1211L(VUS), NOTCH1 T1573A(VUS), TP53 rearrange(VUS)	E	Yes	3	10	Yes	2	No	Yes	No		2	N.D.
TMDU0190	70	F	Chondroma sarcomatosum	Sarcoma	F1Heme	Bone	Surgical	Stable	3	CDKN2A/B loss, + IDH2 R172S, + MSS, TBM(3),	BCORL1 G821E(VUS), BCORL1 Q1585R(VUS), EPHA5 G1009A(VUS), MKI67 K1422E(VUS), NOTCH1 A495T(VUS), PRKDC G1216R(VUS),	E	Yes	2	6	Yes	2	No	No	No		2	No
TMDU0064	18	F	Rhabdomyosarcoma	Sarcoma	F1 CDx/ F1 Heme	Ear	Surgical	Stable	13	CTNNB1 CTNNB1(NM_001904) deletion intron 1 - exon 4 NF1 loss exons 9-12 and 48-56 CDKN2A loss CDKN2B loss MTAP loss MYC amplification FGFR1 amplification	ARHGAP26 P672A(VUS) BRIP1 amp(VUS) CD79B amp(VUS) CTCF R40C(VUS) FLYWCH1 E598_F599>SDPL(VUS) GATA4 amp(VUS) GATA6 G248A(VUS) GNA13 amp(VUS) GPR124 amp(VUS) HIST1H1C A189V(VUS) IKBKE M1T(VUS) INPP5D R981Q(VUS) LYN amp(VUS) MSH3 P66_P67insAAPPAP(VUS) MSH6 K1358fs*2 and W106_P107insR(VUS) MYO18A D1778G(VUS) NBN amp(VUS) NSD3(WHSC1L1) amp(VUS), PAG1 S67N and amp(VUS) PALB2 S804F(VUS) POLD1 A979S(VUS)…	D	Yes	7	33	Yes	6	Yes	Yes	No		0	No
TMDU0066	52	M	Pancreas cancer	Pancreas cancer	F1 CDx	Bile duct	Surgical	Cannot Be Determined	6	KRAS G12D TP53 splice site 782+1G>T	CDKN2A/B rearrangement(VUS), CREBBP N570_G572del(VUS), FANCA R795G(VUS), FANCG S315N(VUS), MSH3 A57_A62del(VUS), NOTCH3 A1450T(VUS), PRDM1 A30G(VUS), TSC2 R1159W(VUS)	D	Yes	2	8	Yes	2	No	Yes	0		1	No
TMDU0068	47	F	Pancreas cancer	Pancreas cancer	F1 CDx	Stomach	Biopsy	Stable	1	C11orf30(EMSY)amp, CCND1 amp, CDH1 E167*, FGF19 amp, FGF3 amp, FGF4 amp, PIK3CA H1047R, TP53 E11Q, WHSC1L1 amp,	ALK R133L(VUS), CXCR4 S233T(VUS), FGFR1 V151I(VUS), NF1 N1229S(VUS), NFE2L2 amp(VUS), NOTCH1 T805M(VUS), NOTCH2 N1156S(VUS), PALB2 Q460R(VUS), REL M404V(VUS), ROS1 W1676C(VUS), TGFBR2 S46R(VUS)	C	Yes	9	11	Yes	2	No	Yes	Yes	Has not yet received genetic counseling	3	N.D.
TMDU0069	43	M	Pancreas cancer	Pancreas cancer	F1 CDx	Lung	Surgical	Stable	3	CDKN2A loss, CDKN2B loss, KEAP1 R459fs*22, KRAS G12D, STK11 R86*, TP53 Y220C	ALOX12B A9T(VUS), APC K2506Q(VUS), BCL2 L169P(VUS), HSD3B1amp(VUS), MKNK1 R32Q(VUS), NOTCH2 A1645V(VUS), NOTCH2 amp(VUS), RPTOR I1046L(VUS), SPEN N3620S(VUS)	D	Yes	6	9	Yes	5	No	Yes	No		3	Yes	Off-label	KRAS G12D	Combination of Pertuzumab and Trastuzumab
TMDU0080	58	F	Uterine sarcoma	Sarcoma	F1 CDx/ F1 Heme	Uterus	Surgical	Stable	1	ATRX truncation exon7, ATRX(NM_000489)inversion exon7-intron19, MED12 G44V, NCOR2 loss exons 3-5, RAD51B loss, TP53 R273H,	FARID2 Q423_L437del(VUS), GTSE1 A436T(VUS), HDAC7 Y153C(VUS), KMT2A(MLL) G73E(VUS), LTK R606Q(VUS), MAP3K7 S555F(VUS), MLL G73E(VUS), MYO18A L321P(VUS), NBN I171V(VUS), PIK3C2G K673N(VUS), PTCH1 R1303C(VUS), SETBP1 Q240L(VUS), STK11 F354L(VUS) WDR90 R602W(VUS),	D	Yes	6	14	Yes	2	No	Yes	No		3	Yes	Approved	RAD51B loss	IP(Ifomide, CDDP and Mesna)
TMDU0088	56	M	Pancreatic neuroendocrine tumor	Neuroendocrine tumor	F1 CDx	Liver		Stable	6	CDKN1B splice site 476-1G>C DAXX Q177* MEN1 G111fs*8 PTEN G165E	BRCA2 K322Q(VUS) BTK R28H(VUS) DAXX P161T(VUS) ERBB2 amp(VUS) FGFR3 L164V(VUS) GNA13 I34M(VUS) NTRK2 I71V(VUS)	E	Yes	4	7	Yes	2	No	Yes	Yes	Has not yet received genetic counseling	5	No
TMDU0090	43	F	Breast cancer	Breast cancer	F1	Liver	Surgical	Stable	1	AKT1 amp FGF14 T229M NOTCH3 amp PIK3CA N345K TP53 R248W	CDK12 N31D(VUS), JAK3 amp(VUS), NOTCH3 rearrangement(VUS), SMARCA4 amp(VUS) VEGFA S186Y(VUS)	B	Yes	5	5	Yes	4	No	Yes	No		11	Yes	Approved	PIK3CA N345K, AKT1 amplification	Everolimus
TMDU0101	66	M	Small intestinal cancer/Colorectal cancer	Colorectal cancer	F1 CDx	Colon	Surgical	Stable	4	APC E1379*, + APC K534*, + APC splice site835-8A>G, ARFRP1 amp, AURKA amp, + BCL2L1 amp, -, CCND1 amp, - CDH1 R774fs*9, - FGF19 amp, - FGF4 amp, - GNAS amp, KRAS A146V, SRC amp, + TP53 L194R, TP53 R237H, + ZNF217 amp,-,	AKT2 R455H(VUS), ASXL1 amp(VUS), ATM Y2437C(VUS), DIS3 A118V(VUS), EP300 A1634V(VUS), MSH3 A57_A62del(VUS), MSH6 N742K(VUS), MYCL1 G87E(VUS), NKX2-1 G239_G241del(VUS), NOTCH3 P167S and T1152M(VUS), NTRK2 R792C(VUS), PRDM1 Q634R(VUS), RET E818K(VUS)	D	Yes	16	13	Yes	8	No	Yes	Yes	MSH6 c.2226 C>G (p. Asn742Lys)(VUS)	2	Yes	Investigational	APC E1379*, APC K534*, APC splice site 835-8A>G	β-catenin inhibitor
TMDU0121	56	F	Hemangiopericytoma	Other	F1 CDX/ F1 Heme	Soft tissue		Stable	4	STAT6 NAB2-STAT6-fusion	CCND2 T282A(VUS), FANCA R360L(VUS), FOXL2 A225_A234del(VUS), HIST1H1C A123T(VUS), JARID2 Q779R, MSH3 A57_A62del(VUS), MYD88 K128N(VUS), PC R762H(VUS), POLE E537fs*24(VUS), RICTOR N649D(VUS), STAT5B A130V(VUS), TET2 A855V and H1881R (VUS)	N/A	Yes	1	13	Yes	1	No	No	No		0	Yes	Approved	NAB2-STAT6 fusion	Pazopanib
TMDU0122	40	M	Urachal carcinoma	Other	F1 CDx	Lung	Surgical	Stable	0	CDK12(NM_015083)rearrangement exon2, ERBB2 amp, ERBB2 S310F, MYC amp, TP53 R196*	ATR G1539S(VUS), CD79B E84K(VUS), CDK12 amp(VUS), ERBB2 apm(VUS), IGF1R P1234T(VUS), KMT2A(MLL) A53V(VUS), MPL *636Wext*14(VUS), RARA amp and rearrangement(VUS), RNF43 P704A(VUS)	C	Yes	5	10	Yes	5	No	Yes	No		1	Yes	Investigational	ERBB2 amplification	Combination of Pertuzumab and Trastuzumab
TMDU0169	50	M	Maxillary cancer	Head and Neck cancer	F1 CDx/ F1 Heme	maxilla/ pleura	Surgical/Biopsy	Stable	34	BRAF N581H subcional, CD58 S212*, CDKN2B loss, + EP300 Q206*, -, actionable KEAP1 G524C, + KEAP1 Q528*, + MALT1 S14*, NOTCH C1149*, - , agree PTEN L25F, + SPEN S768*, TERT promoter 124C>T,	ABL1 E565K(VUS), APC R230H(VUS), ARID1A M1634I(VUS), ARID2 P1306A(VUS), BLM M150I(VUS), BRCA2 H2417D(VUS), BRCA2 W1563R(VUS), CASP8 F105L(VUS), CEBPA E8K(VUS), CIC P663S(VUS), DNMT3A P904A(VUS), EP300 E1657Q(VUS), EPHA7 L865I and S321Y(VUS), FAS E261K(VUS), GATA3 A396T(VUS), GRM3 R162W(VUS), HSD3B1 E127Q(VUS), IGF1R E1097Q(VUS), IKBKE *658Sext*14(VUS), KDM5C R140C(VUS), MKNK1 I132M(VUS), MLL2 E50…	E	Yes	11	43	Yes	6	Yes	Yes	No		0	Yes	Approved	TMB high	Nivolumab
TMDU0172	58	F	Pancreas cancer	Pancreas cancer	F1 CDx	Liver	Surgical	Stable	4	CREBBP R386*, + FGFR3 amp, + GATA6 amp equivocal, - KRAS G12D, + MUTYH splice site 892-2A>G, - TP53 H193L ,+	AKT3 E189K(VUS), CBFB amp(VUS), DIS3 T869R(VUS), FAM123B K53T(VUS), FANCG amp(VUS), FGFR3 rearrangement(VUS), KIT V540L(VUS), NOTCH1 D1185N(VUS), PRKAR1A A7T(VUS), WHSC1(MMSET) amp(VUS)	D	Yes	6	10	Yes	4	No	Yes	No		2	Other	Approved	膵癌転移の診断となり膵癌の化学療法を行う方針	Gem+nabPTX
TMDU0174	63	F	Esophageal sarcoma	Sarcoma	F1 Heme	Cervical lymph nodes	Biopsy	Stable	10	CCND1amp, + CDKN2A loss, + CDKN2B loss, + FGF19amp, - FGF3amp, - FGF4amp, - NTRK1 R593W, + SMARCB1 M1V, - TP53 R196*, +	APC K2163Q(VUS), ATR E409Q(VUS), BCORL1 L124R(VUS), BRIP1 T266M(VUS), ERBB4 D413E(VUS), LRP1B G3909D(VUS), LRP1B I1635V(VUS), MLL2 S2215T(VUS), NSD1 R1320Q(VUS), PRKDCamp(VUS) PRKDCrearrange(VUS) STAG2 D559N(VUS), TSC2 R978H(VUS)	D	Yes	9	13	Yes	5	Yes	Yes	No		0	Yes	Approved	TMB high	Nivolumab
SGUH-01	70	F	Occult primary cancer	Cancer of unknown primary origin	F1	Soft tissue	Biopsy	Stable	5	MS-Stable TMB-Low (5 Muts/Mb) BAP1 V233fs*12 + CCND1 amplification + CDKN2A p16INK4a loss exons 1-2 and p14ARF loss exon 2 + EGFR amplification + ERBB2 amplification + EZH2 R213H + FANCC loss exons 5-8 + FGF19 amplification - FGF3 amplification - FGF4 amplification - FH R233H + TP53 Y163C +	ATR P1366Q(VUS) C17ORF39 P75R(VUS) CDK12 amplification(VUS) CIC P1074S(VUS) DDR1 G108R(VUS) ERBB2 E401G(VUS) FANCC A325T(VUS) IKZF1 amplification(VUS) MAF A251T(VUS) MTOR R2368*(VUS) NTRK2 loss(VUS) XPO1 rearrangement(VUS)	C	Yes	13	12	Yes	10	No	Yes	No		1	Yes	Investigational	ERBB2 amplification	Combination of Pertuzumab and Trastuzumab
SGUH-02	72	F	Neuroblastoma	Other	F1	Brain	Surgical	Stable	1	MS-Stable TMB-Low (1 Muts/Mb) ACVR1B splice site 91+1G>T - MUTYH splice site 892-2A>G -	FANCG V125_L126insV(VUS) PALB2 E54del(VUS)	N/A	Yes	2	2	No	0	No	No	No		0	No
SGUH-03	71	F	Colorectal cancer	Colorectal cancer	F1	Colon	Surgical	Stable	1	MS-Stable TMB-Low (1 Muts/Mb) KRAS G12V + NRAS wildtype (codons 12, 13, 59, 61, 117, & 146 in exons 2, 3, & 4) APC G972fs*3 + APC R1450* + ARFRP1 amplification - FLT3 amplification + GNAS amplification - IRS2 amplification + SMAD4 A118V - TP53 R273H +	NOTCH1 D1185N(VUS) NOTCH2 S2237N(VUS)	D	Yes	9	2	Yes	6	No	Yes	No		4	Yes	Approved	FLT3 amplification	Regorafenib
SGUH-04	62	M	Cholangiocarcinoma	Biliary cancer	F1	Liver	Surgical	Stable	4	MS-Stable TMB-Low (4 Muts/Mb) KRAS G12A + PIK3CA P104L + SMAD4 H530fs*7 -	ABL1 A979V(VUS) CHEK2 G315E(VUS) FGFR4 A296V(VUS) FUBP1 A49S(VUS) HDAC1 I173V(VUS) MST1R P628fs*8(VUS) SF3B1 A745P(VUS)	C	Yes	3	7	Yes	2	No	Yes	No		1	No
SGUH-05	58	M	Cancer of unknown primary origin	Cancer of unknown primary origin	F1	Lymph node	Biopsy	High	29	MSI-High TMB(29 Muts/Mb) CDKN2A p16INK4a W110* + CDKN2A p14ARF G125R - EPHA3 amplification - ERBB3 D297Y + FBXW7 R222* + KRAS G12D + MLL2 R2903fs*8 - PBRM1 F728fs*5 + RNF43 G659fs*41 + SMARCA4 G271fs*16 + TP53 T125K +	BCL6 V253A(VUS) CARD11 A598T(VUS) DOT1L G765S(VUS) EPHA3 I877V(VUS) EPHB1 R865Q(VUS) IGF1R A817T(VUS) KIT V951A(VUS) KMT2A (MLL) G457R(VUS) LTK C384R(VUS) MAP3K13 A748V(VUS) MED12 splice site 4528-2A>G(VUS) MERTK D990N(VUS) MLL2 G5410W(VUS) MTOR S951Y(VUS) NKX2-1 G239_G241del(VUS) NTRK1 R593W(VUS) PIK3C2B R75Q(VUS) POLE R47Q(VUS) RET Y76C(VUS) SDHB D84G(VUS)	A	Yes	10	20	Yes	8	Yes	Yes	No		1	Yes	Approved	MSI-High, TMB-High	Pembrolizumab
SGUH-06	50	F	Lung cancer	NSCLC	F1	Lung	Surgical	Cannot Be Determined	0	Microsatellite status- Cannot Be Determined Tumor Mutational Burden- Cannot Be Determined ALK-KLC1 rearrangement + GNAS amplification -	MYCN G309V(VUS) NTRK1 M566T(VUS) SDHA amplification(VUS) TSC2 D647N(VUS) VEGFA S186Y(VUS)	E	Yes	2	5	Yes	1	No	Yes	No		1	No
SGUH-07	72	F	Cancer of unknown primary origin	Cancer of unknown primary origin	F1	Pancreas	Biopsy	Stable	6	MS-stable TMB-intermediate(6Muts/M) RAD51D K91fs*13 + SMAD4 *553Wext*41 - TP53 R273H +	ARFRP1 amplification(VUS) AURKA amplification(VUS) BCORL1 G158R(VUS) DIS3 T869R(VUS) EP300 P842R(VUS) GNAS amplification(VUS) MPL P342fs*27(VUS) ZNF217 T239S and amplification(VUS)	D	Yes	3	9	Yes	2	No	Yes	No		1	Yes	Approved	RAD51 K91fs*13	Olaparib
SGUH-08	33	F	Colorectal cancer	Colorectal cancer	F1	Liver	Biopsy	Stable	3	MS-Stable TMB-Low (3 Muts/Mb) KRAS wildtype (codons 12 & 13) KRAS/NRAS wildtype (codons 12, 13, 59, 61, 117, & 146 in exons 2, 3, & 4) MET-amplification + EPHB4 amplification + KMT2A (MLL) amplification - RAD51 M1fs*8 - TERT promoter -124C>T - TP53 R175H +	CARD11 amplification and splice site 2142+1G>C(VUS) CDH1 R779Q(VUS) DOT1L P389T(VUS) ERBB2 amplification(VUS) GATA3 P236H(VUS) JAK3 amplification(VUS) MLL2 T698_P706del(VUS) MPL A32T(VUS) MRE11A amplification(VUS) PMS2 amplification(VUS) RAC1 amplification(VUS) SETD2 A252T(VUS)	D	Yes	6	13	Yes	3	No	Yes	No		3	No
SGUH-10	52	M	Cancer of unknown primary origin	Cancer of unknown primary origin	F1	Lung	Surgical	Stable	15	MS-Stable TMB Intermediate (15 Muts/Mb) ATR splice site 5289-1G>A + CDH1 T340A - CDKN2A loss + CDKN2B loss + MTAP loss + ROS1 Y419H - TP53 C141Y +	ASXL1 S120N(VUS) BRCA1 C1270F(VUS) BRIP1 N801S(VUS) CALR amplification(VUS) CD70 R179Q(VUS) DDR1 E85Q(VUS) FANCC L199P(VUS) GNAS R552W(VUS) MERTK G468*(VUS) MLL2 A4908S(VUS) MYC P261L(VUS) NBN amplification(VUS) PPARG T67A(VUS) RAD21 amplification(VUS) RNF43 H555Q(VUS) ROS1 E1605Q(VUS) TNFAIP3 amplification(VUS) TSC1 R692Q(VUS)	D	Yes	7	18	Yes	5	Yes	No	No		0	No
SGUH-11	54	F	Thymic carcinoma	Other	F1	Mediastinum	Biopsy	Stable	3	MS-Stable TMB-Low (3 Muts/Mb) FGFR3-TACC3 fusion (F18*; T12*) + KIT-A829P - subclonal + CDKN2A loss + CDKN2B loss +	ATR N616S(VUS) AURKB R44H(VUS) EPHB4 E18K(VUS) FAM46C L310F(VUS) KMT2A (MLL) P3837L(VUS) PTCH1 R1303C(VUS) SMARCA4 E882K(VUS)	C	Yes	4	7	Yes	4	No	Yes	No		1	No
TMDU0092	69	M	Trachea adenoid cystic carcinoma	Other	F1	Bronchi	Biopsy					N/A										2
TMDU0120	48	F	Lung cancer	NSCLC	F1	Lung	Biopsy					N/A										9
TMDU0139	80	M	Duodenal cancer	Other	F1	duodenum						N/A										2
TMDU0170	65	F	Lung cancer	SCLC	F1	Lung						N/A										5
TMDU0175	72	M	Lung cancer	NSCLC	F1	Lung	Biopsy					N/A										3
TMDU0186	31	M	Colorectal cancer	Colorectal cancer	F1	Rectum	Biopsy					N/A										4
SGUH-09	60	M	Primary intraosseous cancer	Other	F1							N/A										0
